# Supplementary material for: Enhancing Urban Wastewater Treatment through Isolated Chlorella Strain-Based Phytoremediation in Centrate Stream: An Analysis of Algae Morpho-Physiology and Nutrients Removal Efficiency
Source: Plants (Basel). 2023 Feb 24;12(5):1027. doi: 10.3390/plants12051027 (PMC10004828; doi:10.3390/plants12051027)
Supplement: Supplementary file 1 [file plants-12-01027-s001.zip]

Archive with 1 entries (1 files):
- plants-2222887-supplementary.pdf
